# Supplementary material for: Global, Regional, and National Estimates of Nutritional Deficiency Burden among Reproductive Women from 2010 to 2019
Source: Nutrients. 2022 Feb 16;14(4):832. doi: 10.3390/nu14040832 (PMC8877546; doi:10.3390/nu14040832)
Supplement: Supplementary file 1 [file nutrients-14-00832-s001.zip]

Archive with 1 entries (1 files):
- nutrients-1552233-supplementary.pdf
